# Supplementary material for: Impact of Sclerotinia sclerotiorum Infection on Lettuce (Lactuca sativa L.) Survival and Phenolics Content—A Case Study in a Horticulture Farm in Poland
Source: Pathogens. 2023 Dec 2;12(12):1416. doi: 10.3390/pathogens12121416 (PMC10747159; doi:10.3390/pathogens12121416)
Supplement: Supplementary file 1 [file pathogens-12-01416-s001.zip]

Archive with 1 entries (1 files):
- pathogens-2723630-supplementary Table S1-S5.xlsx
