# Supplementary material for: Impact of Sclerotinia sclerotiorum Infection on Lettuce (Lactuca sativa L.) Survival and Phenolics Content—A Case Study in a Horticulture Farm in Poland
Source: Pathogens. 2023 Dec 2;12(12):1416. doi: 10.3390/pathogens12121416 (PMC10747159; doi:10.3390/pathogens12121416)
Supplement: Supplementary file 1 [file pathogens-12-01416-s001.zip › pathogens-2723630-supplementary Table S1-S5.xlsx]

## Sheet: Table S1
Table S1. Soil temperature and pH, and air temperature and humidity measured at 3 p.m. daily during the 1st crop from July 7th, 2016 to August 18th, 2016
Date	Soil temp. (°C)	Air temp. (°C)	Air humidity (%)	Soil pH of control field	Soil pH of infected field
2016-07-07	21	19	33	5.5	6
2016-07-08	21	23	42	5.5	6
2016-07-09	18	19	62	5.5	6
2016-07-10	24	25	34	5.5	6.5
2016-07-11	25	26	62	5.5	6.5
2016-07-12	25	23	79	5.5	6.5
2016-07-13	20	21	69	5.5	7
2016-07-14	18	19	80	5.5	7
2016-07-15	18	18	68	6	7
2016-07-16	19	19	50	6	7
2016-07-17	17	20	62	6	6.5
2016-07-18	18	19	65	6	7
2016-07-19	22	19	64	6	7
2016-07-20	22	22	48	6	7
2016-07-21	24	24	41	6.5	7
2016-07-22	25	24	40	6.5	7
2016-07-23	21	23	58	6	7
2016-07-24	24	27	37	6	7
2016-07-25	24	27	45	6	7
2016-07-26	26	28	54	6	7
2016-07-27	24	23	73	6.5	7
2016-07-28	23	24	67	6.5	7
2016-07-29	22	23	69	6.5	7
2016-07-30	21	26	45	6.5	7
2016-07-31	20	21	50	6.5	7
2016-08-01	20	21	58	7	7
2016-08-02	23	22	43	7	7
2016-08-03	24	22	54	7	7
2016-08-04	27	27	41	7	6.5
2016-08-05	20	28	51	7	6.5
2016-08-06	21	20	76	7	6.5
2016-08-07	22	21	32	7	6.5
2016-08-08	26	27	28	7	6.5
2016-08-09	17	22	62	7	6.5
2016-08-10	12	15	67	7	6.5
2016-08-11	15	16	46	7	6.5
2016-08-12	20	18	32	7	6.5
2016-08-13	21	21	52	7	7
2016-08-14	21	23	57	7	7
2016-08-15	21	21	47	7	7
2016-08-16	22	21	49	7	7
2016-08-17	21	19	50	7	7
2016-08-18	22	22	34	7	7
average	21.3256	22.0465	52.9302	6.40698	6.77907
		no. of days
	lower	23
	equal	7
	higher	13

## Sheet: Table S2
Table S2. Soil temperature and pH, and air temperature and humidity measured at 3 p.m. daily during 2nd crop from September 3rd, 2016 to October 23rd, 2016
Date	Soil temp. (°C)	Air temp. (°C)	Air humidity (%)	Soil pH of control field	Soil pH of infected field
2016-09-03	22	26	26	7	7
2016-09-04	22	26	28	7	7
2016-09-05	20	18	66	7	7
2016-09-06	22	21	58	7	7
2016-09-07	21	24	51	7	7
2016-09-08	25	28	47	7	7
2016-09-09	25	28	43	7	7
2016-09-10	26	28	36	7	7
2016-09-11	26	29	40	7	7
2016-09-12	27	29	28	7	7
2016-09-13	21	27	29	7	7
2016-09-14	22	23	26	7	7
2016-09-15	21	23	29	7	7
2016-09-16	24	26	45	7	7
2016-09-17	20	23	39	7	7
2016-09-18	15	16	55	7	7
2016-09-19	17	17	33	7	7
2016-09-20	14	15	54	7	7
2016-09-21	16	15	37	7	7
2016-09-22	16	17	37	7	7
2016-09-23	18	18	32	7	7
2016-09-24	17	18	61	7	7
2016-09-25	18	18	34	7	7
2016-09-26	16	15	46	7	7
2016-09-27	16	17	47	7	7
2016-09-28	20	19	40	7	7
2016-09-29	22	22	49	7	7
2016-09-30	23	22	50	7	7
2016-10-01	21	21	58	7	7
2016-10-02	21	20	48	7	7
2016-10-03	14	12	95	7	7
2016-10-04	12	12	54	7	7
2016-10-05	6	5	83	7	7
2016-10-06	9	9	72	7	7
2016-10-07	11	10	67	7	7
2016-10-08	8	7	82	7	7
2016-10-09	10	10	82	7	7
2016-10-10	10	9	79	7	7
2016-10-11	9	6	80	7	7
2016-10-12	9	8	78	7	7
2016-10-13	8	6	57	7	7
2016-10-14	10	11	46	7	7
2016-10-15	12	9	73	7	7
2016-10-16	8	6	83	7	7
2016-10-17	10	11	54	7	7
2016-10-18	9	11	74	7	7
2016-10-19	9	11	62	7	7
2016-10-20	8	9	97	7	7
2016-10-21	7	9	85	7	7
2016-10-22	7	9	77	7	7
average	16	16.58	55.04	7	7
		no. of days
	lower	24
	equal	8
	higher	18

## Sheet: Table S3
	Table S3. Main effects ANOVA of the lettuce survival during vegetation seasons
Effect		survival Templin				survival Lollo Rossa				survival Lollo Bionda
	df	SS	MS	F	p	SS	MS	F	p	SS	MS	F	p
Intercept	1	1.20571e+06	1.20571e+06	2708.67	0	1.54478e+06	1.54478e+06	21820	0	1.5493e+06	1.5493e+06	19799.6	0
Crop	1	1999.75	1999.75	4.49253	0.0353914	1746.01	1746.01	24.6623	1.55911e-06	549.589	549.589	7.02357	0.00874885
Treatment (control/infection)	1	22111.7	22111.7	49.675	3.57969e-11	12161.4	12161.4	171.779	0	4770.77	4770.77	60.9689	4.34097e-13
Error	183	81458.5	445.128			12955.8	70.7966			14319.6	78.2493
Total	185	105570				26863.2				19640

## Sheet: Table S4
	Table S4. Pearson`s correlations for the survival of lettuce cultivars with air and soil parameters in the infected field
		Marked correlations are significant with p < 0.05000
	Variable	Soil temp.	Air temp.	Humidity	Soil pH infected field
	survival Templin	0.437151	0.462572	-0.284901	-0.034529
	survival Lollo Rossa	0.734898	0.734988	-0.417911	-0.296008
	survival Lollo Bionda	0.456372	0.472656	-0.358367	-0.005115

## Sheet: Table 5
	Table S5. Pearson`s correlation coefficients for the survival of lettuce cultivars with air and soil parameters in the control field
			Marked correlations are significant with p < 0.05000
		Variable	Soil temp.	Air temp.	Humidity	Soil pH control field
		survival Templin	-0.196456	-0.174454	-0.0933001	0.0526562
		survival Lollo Rossa	0.52905	0.507245	-0.484634	-0.225493
		survival Lollo Bionda	-0.264445	-0.240843	-0.00024766	0.0607154
